# Supplementary material for: Leydig Cells in Immunocastrated Polish Landrace Pig Testis: Differentiation Status and Steroid Enzyme Expression Status
Source: Int J Mol Sci. 2022 May 30;23(11):6120. doi: 10.3390/ijms23116120 (PMC9181736; doi:10.3390/ijms23116120)
Supplement: Supplementary file 1 [file ijms-23-06120-s001.zip]

Archive with 1 entries (1 files):
- ijms-1712092-supplementary.pdf
